# Supplementary material for: Sex Determination Using RNA-Sequencing Analyses in Early Prenatal Pig Development
Source: Genes (Basel). 2019 Dec 5;10(12):1010. doi: 10.3390/genes10121010 (PMC6947224; doi:10.3390/genes10121010)
Supplement: Supplementary file 1 [file genes-10-01010-s001.zip]

Archive with 1 entries (1 files):
- Figure S1.jpg
